# Supplementary material for: Gynaecological Health Patterns and Motherhood Experiences of Female Professional Football Players
Source: Int J Environ Res Public Health. 2025 Jan 21;22(2):136. doi: 10.3390/ijerph22020136 (PMC11855395; doi:10.3390/ijerph22020136)
Supplement: Supplementary file 1 [file ijerph-22-00136-s001.zip]

Archive with 1 entries (1 files):
- ijerph-3365455-supplementary.pdf
